# Supplementary material for: Plasmonic Resonant Nanoantennas Induce Changes in the Shape and the Intensity of Infrared Spectra of Phospholipids
Source: Molecules. 2021 Dec 23;27(1):62. doi: 10.3390/molecules27010062 (PMC8746598; doi:10.3390/molecules27010062)
Supplement: Supplementary file 1 [file molecules-27-00062-s001.zip]

Archive with 1 entries (1 files):
- molecules-1517080-supplementary.pdf
